# Supplementary material for: Natural deep eutectic solvents (NaDES): green solvents for pharmaceutical applications and beyond
Source: Green Chem. 2025 Apr 28;27(28):8360–85. doi: 10.1039/d4gc06386d (PMC12062791; doi:10.1039/d4gc06386d)
Supplement: GC-027-D4GC06386D-s001 [file GC-027-D4GC06386D-s001.xlsx]

## Sheet: Propargylamine 1
	Reactant (Limiting Reactant First)	Mass (g)	MW	Mol	Catalyst	Mass (g)	Reagent	Mass (g)	Reaction solvent	Volume (cm3)	Density (g ml-1)	Mass (g)
	Benzaldehyde	0.1	106.12	0.000942329	CuCl	0.00494995			ChCl/urea (1:2)	1	1.1926	1.1926
	Morpholine	0.1	87.1	0.00114811								0
	Phenylacetylene	0.12	102.133	0.00117494								0
				#DIV/0!								0
				#DIV/0!								0
				#DIV/0!								0
				#DIV/0!								0
	Total	0.32	295.353			0.00494995		0				1.1926
										Flag
								Yield	74.7998	74.7998					Mass	MW	Mol
								AE	93.908				Product		0.1955	277.36	0.00070486
								RME	61.0938	OE	65.057				mass
								PMI total	7.7624				Unreacted limiting reactant		0
								PMI Reaction	7.7624
								PMI reactants, reagents, catlyst	1.66215
								PMI reaction solvents	6.10026
	Solvents (First Pass)							List solvents below
	Preferred solvents		water, EtOH, nBuOH, AcOipr, AcOnBu, PhOMe, MeOH, tBuOH, BnOH, ethylene glycol, acetone, MEK, MIBK, AcOEt, sulfolane					X
	Problematic solvents: (acceptable only if substitution does not offer advantages)		DMSO, cyclohexanone, DMPU, AcOH, Ac2O, Acetonitrile, AcOMe, THF, heptane, Me-cyclohexane, toluene, xylene, MTBE, cyclohexane, chlorobenzene, formic acid, pyridine, Me-THF
	Hazardous solvents: These solvents have significant health and/or safety concerns.		dioxane, pentane, TEA, diisopropyl ether, DME, DCM, DMF, DMA, NMP, methoxyethanol, hexane
	Highly hazardous solvents: The solvents which are agreed not to be used, even in screening		Et2O, Benzene, CCl4, chloroform, DCE, nitromethane, CS2, HMPA
	Catalyst/enzyme (First Pass)				Tick						Tick
	Catalyst or enzyme used, or reaction takes place without any catalyst/reagents.			Green Flag	X		Facile recovery of catalyst/enzyme			Green Flag	X
	Use of stoichiometric quantities of reagents			Amber Flag			catalyst/enzyme not recovered			Amber Flag
	Use of reagents in excess			Red Flag
	Critical elements
	Supply remaining	Flag colour	Note element
	5-50 years	Red Flag
	50-500 years	Amber Flag	X
	+500 years	Green Flag
	Energy (First Pass)			Tick						Tick
	Reaction run between 0 to 70oC		Green Flag	X		Reaction run at reflux			Red Flag
	Reaction run between -20 to 0 or 70 to 140oC		Amber Flag			Reaction run 5oC or more below the solvent boiling point			Green Flag	X
	Reaction run below -20 or above 140oC		Red Flag
	Batch/flow			Tick		Work Up				List
	Flow	Green Flag				quenching			Green Flag
	Batch	Amber Flag		X		filtration
						centrifugation
						crystallisation
						Low temperature distillation/evaporation/ sublimation (< 140 oC at atmospheric pressure)
						solvent exchange, quenching into aqueous solvent			Amber Flag
						chromatography/ion exchange			Red Flag	X
						high temperature distillation/evaporations/sublimation (> 140 oC at atmospheric pressure)
						multiple recrystallisation
								List substances and H-codes		List substances and H-codes		List substances and H-codes
	Health & safety*
		Red Flag		Amber Flag		Green Flag
	Highly explosive	H200, H201, H202, H203		H205, H220, H224		If no red or amber flagged H codes present then green flag
	Explosive thermal runaway	H230, H240, H250		H241
	Toxic	H300, H310, H330		H301, H311, H331,						X
	Long Term toxicity	H340, H350, H360, H370, H372		H341, H351, H361, H371, H373				X
	Environmental implications	H400, H410, H411, H420		H401, H412				X
	*From REACH registration dossiers notifications
	Use of chemicals of environmental concern					List substances of very high concern
	Chemical identified as Substances of Very High Concern by ChemSec which are utilised				Red Flag

## Sheet: Propargylamine 2
	Reactant (Limiting Reactant First)	Mass (g)	MW	Mol	Catalyst	Mass (g)	Reagent	Mass (g)	Reaction solvent	Volume (cm3)	Density (g ml-1)	Mass (g)	Work up chemical	Mass (g)	Workup solvent	Volume (cm3)	Density (g ml-1)	Mass (g)
	Protected (R)-1-aminoindan	20	229.1	0.0872981			Cs2CO3	34.2	MeCN	85	0.786	66.81						0
	Propargyl bromide	12.5	118.96	0.105077					Toluene	3.5	0.867	3.0345						0
				#DIV/0!								0						0
				#DIV/0!								0						0
				#DIV/0!								0						0
				#DIV/0!								0						0
				#DIV/0!								0						0
	Total	32.5	348.06			0		34.2				69.8445		0				0
										Flag
								Yield	98.1551	98.1551
								Conversion	99.85	99.85
								Selectivity	98.3026	98.3026					Mass	MW	Mol
								AE	76.7827				Product		22.9	267.25	0.0856876
								RME	70.4615	OE	91.7674				mass
								PMI total	5.96264				Unreacted limiting reactant		0.03
								PMI Reaction	5.96264
								PMI reactants, reagents, catlyst	2.91266
								PMI reaction solvents	3.04998
	Solvents (First Pass)							List solvents below
	Preferred solvents		water, EtOH, nBuOH, AcOipr, AcOnBu, PhOMe, MeOH, tBuOH, BnOH, ethylene glycol, acetone, MEK, MIBK, AcOEt, sulfolane
	Problematic solvents: (acceptable only if substitution does not offer advantages)		DMSO, cyclohexanone, DMPU, AcOH, Ac2O, Acetonitrile, AcOMe, THF, heptane, Me-cyclohexane, toluene, xylene, MTBE, cyclohexane, chlorobenzene, formic acid, pyridine, Me-THF					X
	Hazardous solvents: These solvents have significant health and/or safety concerns.		dioxane, pentane, TEA, diisopropyl ether, DME, DCM, DMF, DMA, NMP, methoxyethanol, hexane
	Highly hazardous solvents: The solvents which are agreed not to be used, even in screening		Et2O, Benzene, CCl4, chloroform, DCE, nitromethane, CS2, HMPA
	Catalyst/enzyme (First Pass)				Tick						Tick
	Catalyst or enzyme used, or reaction takes place without any catalyst/reagents.			Green Flag			Facile recovery of catalyst/enzyme			Green Flag	/
	Use of stoichiometric quantities of reagents			Amber Flag	X		catalyst/enzyme not recovered			Amber Flag	/
	Use of reagents in excess			Red Flag
	Critical elements
	Supply remaining	Flag colour	Note element
	5-50 years	Red Flag
	50-500 years	Amber Flag
	+500 years	Green Flag	X
	Energy (First Pass)			Tick						Tick
	Reaction run between 0 to 70oC		Green Flag	X		Reaction run at reflux			Red Flag
	Reaction run between -20 to 0 or 70 to 140oC		Amber Flag			Reaction run 5oC or more below the solvent boiling point			Green Flag	X
	Reaction run below -20 or above 140oC		Red Flag
	Batch/flow			Tick		Work Up				List
	Flow	Green Flag				quenching			Green Flag	X
	Batch	Amber Flag		X		filtration
						centrifugation
						crystallisation
						Low temperature distillation/evaporation/ sublimation (< 140 oC at atmospheric pressure)
						solvent exchange, quenching into aqueous solvent			Amber Flag
						chromatography/ion exchange			Red Flag
						high temperature distillation/evaporations/sublimation (> 140 oC at atmospheric pressure)
						multiple recrystallisation
								List substances and H-codes		List substances and H-codes		List substances and H-codes
	Health & safety*
		Red Flag		Amber Flag		Green Flag
	Highly explosive	H200, H201, H202, H203		H205, H220, H224		If no red or amber flagged H codes present then green flag						X
	Explosive thermal runaway	H230, H240, H250		H241								X
	Toxic	H300, H310, H330		H301, H311, H331,						X
	Long Term toxicity	H340, H350, H360, H370, H372		H341, H351, H361, H371, H373								X
	Environmental implications	H400, H410, H411, H420		H401, H412								X
	*From REACH registration dossiers notifications
	Use of chemicals of environmental concern					List substances of very high concern
	Chemical identified as Substances of Very High Concern by ChemSec which are utilised				Red Flag

## Sheet: Aminocoumarin 1
	Reactant (Limiting Reactant First)	Mass (g)	MW	Mol	Catalyst	Mass (g)	Reagent	Mass (g)	Reaction solvent	Volume (cm3)	Density (g ml-1)	Mass (g)
	4-methylbenzaldehyde	0.014418	120.15	0.00012					ChCl / urea (1:2)	0.6	1.19	0.714
	hippuric acid	0.0215	179.17	0.000119998								0
	dimedone	0.0168216	140.18	0.00012								0
	acetic anhydride	0.01225	102.09	0.000119992								0
				#DIV/0!								0
				#DIV/0!								0
				#DIV/0!								0
	Total	0.0649896	541.59			0		0				0.714
										Flag
								Yield	92.9437	92.9437					Mass	MW	Mol
								AE	74.4973				Product		0.045	403.47	0.000111532
								RME	69.2418	OE	92.9454				mass
								PMI total	17.3109				Unreacted limiting reactant		0
								PMI Reaction	17.3109
								PMI reactants, reagents, catlyst	1.44421
								PMI reaction solvents	15.8667
	Solvents (First Pass)							List solvents below
	Preferred solvents		water, EtOH, nBuOH, AcOipr, AcOnBu, PhOMe, MeOH, tBuOH, BnOH, ethylene glycol, acetone, MEK, MIBK, AcOEt, sulfolane					X
	Problematic solvents: (acceptable only if substitution does not offer advantages)		DMSO, cyclohexanone, DMPU, AcOH, Ac2O, Acetonitrile, AcOMe, THF, heptane, Me-cyclohexane, toluene, xylene, MTBE, cyclohexane, chlorobenzene, formic acid, pyridine, Me-THF
	Hazardous solvents: These solvents have significant health and/or safety concerns.		dioxane, pentane, TEA, diisopropyl ether, DME, DCM, DMF, DMA, NMP, methoxyethanol, hexane
	Highly hazardous solvents: The solvents which are agreed not to be used, even in screening		Et2O, Benzene, CCl4, chloroform, DCE, nitromethane, CS2, HMPA
	Catalyst/enzyme (First Pass)				Tick						Tick
	Catalyst or enzyme used, or reaction takes place without any catalyst/reagents.			Green Flag	X		Facile recovery of catalyst/enzyme			Green Flag	/
	Use of stoichiometric quantities of reagents			Amber Flag			catalyst/enzyme not recovered			Amber Flag	/
	Use of reagents in excess			Red Flag
	Critical elements
	Supply remaining	Flag colour	Note element
	5-50 years	Red Flag
	50-500 years	Amber Flag
	+500 years	Green Flag	X
	Energy (First Pass)			Tick						Tick
	Reaction run between 0 to 70oC		Green Flag			Reaction run at reflux			Red Flag
	Reaction run between -20 to 0 or 70 to 140oC		Amber Flag	X		Reaction run 5oC or more below the solvent boiling point			Green Flag	X
	Reaction run below -20 or above 140oC		Red Flag
	Batch/flow			Tick		Work Up				List
	Flow	Green Flag		X		quenching			Green Flag	X
	Batch	Amber Flag				filtration
						centrifugation
						crystallisation
						Low temperature distillation/evaporation/ sublimation (< 140 oC at atmospheric pressure)
						solvent exchange, quenching into aqueous solvent			Amber Flag
						chromatography/ion exchange			Red Flag
						high temperature distillation/evaporations/sublimation (> 140 oC at atmospheric pressure)
						multiple recrystallisation
								List substances and H-codes		List substances and H-codes		List substances and H-codes
	Health & safety*
		Red Flag		Amber Flag		Green Flag
	Highly explosive	H200, H201, H202, H203		H205, H220, H224		If no red or amber flagged H codes present then green flag						X
	Explosive thermal runaway	H230, H240, H250		H241								X
	Toxic	H300, H310, H330		H301, H311, H331,								X
	Long Term toxicity	H340, H350, H360, H370, H372		H341, H351, H361, H371, H373								X
	Environmental implications	H400, H410, H411, H420		H401, H412								X
	*From REACH registration dossiers notifications
	Use of chemicals of environmental concern					List substances of very high concern
	Chemical identified as Substances of Very High Concern by ChemSec which are utilised				Red Flag

## Sheet: Aminocoumarin 2
	Reactant (Limiting Reactant First)	Mass (g)	MW	Mol	Catalyst	Mass (g)	Reagent	Mass (g)	Reaction solvent	Volume (cm3)	Density (g ml-1)	Mass (g)
	Dimedone	0.14	140.18	0.000998718					DMF	2	0.944	1.888
	4-(4-chlorobenzylidene)- 2-phenyloxazol-5(4H)-one	0.285	283.71	0.00100455								0
				#DIV/0!								0
				#DIV/0!								0
				#DIV/0!								0
				#DIV/0!								0
				#DIV/0!								0
	Total	0.425	423.89			0		0				1.888
										Flag
								Yield	67.0054	67.0054					Mass	MW	Mol
								AE	95.1828				Product		0.27	403.47	0.000669195
								RME	63.5294	OE	66.7446				mass
								PMI total	8.56667				Unreacted limiting reactant		0
								PMI Reaction	8.56667
								PMI reactants, reagents, catlyst	1.57407
								PMI reaction solvents	6.99259
	Solvents (First Pass)							List solvents below
	Preferred solvents		water, EtOH, nBuOH, AcOipr, AcOnBu, PhOMe, MeOH, tBuOH, BnOH, ethylene glycol, acetone, MEK, MIBK, AcOEt, sulfolane
	Problematic solvents: (acceptable only if substitution does not offer advantages)		DMSO, cyclohexanone, DMPU, AcOH, Ac2O, Acetonitrile, AcOMe, THF, heptane, Me-cyclohexane, toluene, xylene, MTBE, cyclohexane, chlorobenzene, formic acid, pyridine, Me-THF
	Hazardous solvents: These solvents have significant health and/or safety concerns.		dioxane, pentane, TEA, diisopropyl ether, DME, DCM, DMF, DMA, NMP, methoxyethanol, hexane					X
	Highly hazardous solvents: The solvents which are agreed not to be used, even in screening		Et2O, Benzene, CCl4, chloroform, DCE, nitromethane, CS2, HMPA
	Catalyst/enzyme (First Pass)				Tick						Tick
	Catalyst or enzyme used, or reaction takes place without any catalyst/reagents.			Green Flag	X		Facile recovery of catalyst/enzyme			Green Flag	/
	Use of stoichiometric quantities of reagents			Amber Flag			catalyst/enzyme not recovered			Amber Flag	/
	Use of reagents in excess			Red Flag
	Critical elements
	Supply remaining	Flag colour	Note element
	5-50 years	Red Flag
	50-500 years	Amber Flag
	+500 years	Green Flag	X
	Energy (First Pass)			Tick						Tick
	Reaction run between 0 to 70oC		Green Flag			Reaction run at reflux			Red Flag
	Reaction run between -20 to 0 or 70 to 140oC		Amber Flag	X		Reaction run 5oC or more below the solvent boiling point			Green Flag	X
	Reaction run below -20 or above 140oC		Red Flag
	Batch/flow			Tick		Work Up				List
	Flow	Green Flag				quenching			Green Flag	X
	Batch	Amber Flag		X		filtration
						centrifugation
						crystallisation
						Low temperature distillation/evaporation/ sublimation (< 140 oC at atmospheric pressure)
						solvent exchange, quenching into aqueous solvent			Amber Flag
						chromatography/ion exchange			Red Flag
						high temperature distillation/evaporations/sublimation (> 140 oC at atmospheric pressure)
						multiple recrystallisation
								List substances and H-codes		List substances and H-codes		List substances and H-codes
	Health & safety*
		Red Flag		Amber Flag		Green Flag
	Highly explosive	H200, H201, H202, H203		H205, H220, H224		If no red or amber flagged H codes present then green flag						X
	Explosive thermal runaway	H230, H240, H250		H241								X
	Toxic	H300, H310, H330		H301, H311, H331,								X
	Long Term toxicity	H340, H350, H360, H370, H372		H341, H351, H361, H371, H373				X
	Environmental implications	H400, H410, H411, H420		H401, H412								X
	*From REACH registration dossiers notifications
	Use of chemicals of environmental concern					List substances of very high concern
	Chemical identified as Substances of Very High Concern by ChemSec which are utilised				Red Flag	X

## Sheet: Cyclopentenone 1
	Reactant (Limiting Reactant First)	Mass (g)	MW	Mol	Catalyst	Mass (g)	Reagent	Mass (g)	Reaction solvent	Volume (cm3)	Density (g ml-1)	Mass (g)
	Furfural	0.09608	96.0846	0.000999952					ChCl / urea (1:2)	1	1.19	1.19
	Morpholine	0.1742	87.1	0.002								0
				#DIV/0!								0
				#DIV/0!								0
				#DIV/0!								0
				#DIV/0!								0
				#DIV/0!								0
	Total	0.27028	183.185			0		0				1.19
										Flag
								Yield	95.1256	95.1256					Mass	MW	Mol
								AE	93.3498				Product		0.24	252.31	0.000951211
								RME	88.7968	OE	95.1227				mass
						1.46		PMI total	6.0845				Unreacted limiting reactant		0
						81.5068		PMI total with 5 solvent and catalyst recycling cycles (including yield reduction)	2.30199
								PMI Reaction	6.0845
								PMI reactants, reagents, catlyst	1.12617
								PMI reaction solvents	4.95833
	Solvents (First Pass)							List solvents below
	Preferred solvents		water, EtOH, nBuOH, AcOipr, AcOnBu, PhOMe, MeOH, tBuOH, BnOH, ethylene glycol, acetone, MEK, MIBK, AcOEt, sulfolane					X
	Problematic solvents: (acceptable only if substitution does not offer advantages)		DMSO, cyclohexanone, DMPU, AcOH, Ac2O, Acetonitrile, AcOMe, THF, heptane, Me-cyclohexane, toluene, xylene, MTBE, cyclohexane, chlorobenzene, formic acid, pyridine, Me-THF
	Hazardous solvents: These solvents have significant health and/or safety concerns.		dioxane, pentane, TEA, diisopropyl ether, DME, DCM, DMF, DMA, NMP, methoxyethanol, hexane
	Highly hazardous solvents: The solvents which are agreed not to be used, even in screening		Et2O, Benzene, CCl4, chloroform, DCE, nitromethane, CS2, HMPA
	Catalyst/enzyme (First Pass)				Tick						Tick
	Catalyst or enzyme used, or reaction takes place without any catalyst/reagents.			Green Flag	X		Facile recovery of catalyst/enzyme			Green Flag	X
	Use of stoichiometric quantities of reagents			Amber Flag			catalyst/enzyme not recovered			Amber Flag
	Use of reagents in excess			Red Flag
	Critical elements
	Supply remaining	Flag colour	Note element
	5-50 years	Red Flag
	50-500 years	Amber Flag
	+500 years	Green Flag	X
	Energy (First Pass)			Tick						Tick
	Reaction run between 0 to 70oC		Green Flag	X		Reaction run at reflux			Red Flag
	Reaction run between -20 to 0 or 70 to 140oC		Amber Flag			Reaction run 5oC or more below the solvent boiling point			Green Flag	X
	Reaction run below -20 or above 140oC		Red Flag
	Batch/flow			Tick		Work Up				List
	Flow	Green Flag				quenching			Green Flag	X
	Batch	Amber Flag		X		filtration
						centrifugation
						crystallisation
						Low temperature distillation/evaporation/ sublimation (< 140 oC at atmospheric pressure)
						solvent exchange, quenching into aqueous solvent			Amber Flag
						chromatography/ion exchange			Red Flag
						high temperature distillation/evaporations/sublimation (> 140 oC at atmospheric pressure)
						multiple recrystallisation
								List substances and H-codes		List substances and H-codes		List substances and H-codes
	Health & safety*
		Red Flag		Amber Flag		Green Flag
	Highly explosive	H200, H201, H202, H203		H205, H220, H224		If no red or amber flagged H codes present then green flag						X
	Explosive thermal runaway	H230, H240, H250		H241								X
	Toxic	H300, H310, H330		H301, H311, H331,						X
	Long Term toxicity	H340, H350, H360, H370, H372		H341, H351, H361, H371, H373						X
	Environmental implications	H400, H410, H411, H420		H401, H412								X
	*From REACH registration dossiers notifications
	Use of chemicals of environmental concern					List substances of very high concern
	Chemical identified as Substances of Very High Concern by ChemSec which are utilised				Red Flag

## Sheet: Cyclopentenone 2
	Reactant (Limiting Reactant First)	Mass (g)	MW	Mol	Catalyst	Mass (g)	Reagent	Mass (g)	Reaction solvent	Volume (cm3)	Density (g ml-1)	Mass (g)
	Furfural	0.09608	96.0846	0.000999952	Er(III)	0.00038171			AcOEt	0.5	0.902	0.451
	Morpholine	0.1742	87.1	0.002								0
				#DIV/0!								0
				#DIV/0!								0
				#DIV/0!								0
				#DIV/0!								0
				#DIV/0!								0
	Total	0.27028	183.185			0.00038171		0				0.451
										Flag
								Yield	99.0892	99.0892					Mass	MW	Mol
								AE	93.3498				Product		0.25	252.31	0.000990845
								RME	92.4967	OE	99.0861				mass
								PMI total	2.88665				Unreacted limiting reactant		0
								PMI Reaction	2.88665
								PMI reactants, reagents, catlyst	1.08265
								PMI reaction solvents	1.804
	Solvents (First Pass)							List solvents below
	Preferred solvents		water, EtOH, nBuOH, AcOipr, AcOnBu, PhOMe, MeOH, tBuOH, BnOH, ethylene glycol, acetone, MEK, MIBK, AcOEt, sulfolane					X
	Problematic solvents: (acceptable only if substitution does not offer advantages)		DMSO, cyclohexanone, DMPU, AcOH, Ac2O, Acetonitrile, AcOMe, THF, heptane, Me-cyclohexane, toluene, xylene, MTBE, cyclohexane, chlorobenzene, formic acid, pyridine, Me-THF
	Hazardous solvents: These solvents have significant health and/or safety concerns.		dioxane, pentane, TEA, diisopropyl ether, DME, DCM, DMF, DMA, NMP, methoxyethanol, hexane
	Highly hazardous solvents: The solvents which are agreed not to be used, even in screening		Et2O, Benzene, CCl4, chloroform, DCE, nitromethane, CS2, HMPA
	Catalyst/enzyme (First Pass)				Tick						Tick
	Catalyst or enzyme used, or reaction takes place without any catalyst/reagents.			Green Flag	X		Facile recovery of catalyst/enzyme			Green Flag
	Use of stoichiometric quantities of reagents			Amber Flag			catalyst/enzyme not recovered			Amber Flag	X
	Use of reagents in excess			Red Flag
	Critical elements
	Supply remaining	Flag colour	Note element
	5-50 years	Red Flag
	50-500 years	Amber Flag	X
	+500 years	Green Flag
	Energy (First Pass)			Tick						Tick
	Reaction run between 0 to 70oC		Green Flag	X		Reaction run at reflux			Red Flag
	Reaction run between -20 to 0 or 70 to 140oC		Amber Flag			Reaction run 5oC or more below the solvent boiling point			Green Flag	X
	Reaction run below -20 or above 140oC		Red Flag
	Batch/flow			Tick		Work Up				List
	Flow	Green Flag				quenching			Green Flag	X
	Batch	Amber Flag		X		filtration
						centrifugation
						crystallisation
						Low temperature distillation/evaporation/ sublimation (< 140 oC at atmospheric pressure)
						solvent exchange, quenching into aqueous solvent			Amber Flag
						chromatography/ion exchange			Red Flag
						high temperature distillation/evaporations/sublimation (> 140 oC at atmospheric pressure)
						multiple recrystallisation
								List substances and H-codes		List substances and H-codes		List substances and H-codes
	Health & safety*
		Red Flag		Amber Flag		Green Flag
	Highly explosive	H200, H201, H202, H203		H205, H220, H224		If no red or amber flagged H codes present then green flag						X
	Explosive thermal runaway	H230, H240, H250		H241								X
	Toxic	H300, H310, H330		H301, H311, H331,						X
	Long Term toxicity	H340, H350, H360, H370, H372		H341, H351, H361, H371, H373						X
	Environmental implications	H400, H410, H411, H420		H401, H412								X
	*From REACH registration dossiers notifications
	Use of chemicals of environmental concern					List substances of very high concern
	Chemical identified as Substances of Very High Concern by ChemSec which are utilised				Red Flag

## Sheet: Cinnamaldehyde 1
	Reactant (Limiting Reactant First)	Mass (g)	MW	Mol	Catalyst	Mass (g)	Reagent	Mass (g)	Reaction solvent	Volume (cm3)	Density (g ml-1)	Mass (g)
	Cynnamaldehyde	105.728	132.16	0.8	HLADH	0.001	NADH	0.6634	Lid-OA (1:1)	0.4	1	0.4
	1,4-butanediol	36.0484	90.121	0.4					Tris-HCl water (50 mM, pH 7.5)	0.1	1	0.1
				#DIV/0!								0
				#DIV/0!								0
				#DIV/0!								0
				#DIV/0!								0
				#DIV/0!								0
	Total	141.776	222.281			0.001		0.6634				0.5
										Flag
								Yield	89.9978	89.9978					Mass	MW	Mol
								AE	60.3605				Product		96.6	134.17	0.719982
								RME	68.1355	OE	112.881				mass
								PMI total	1.47972				Unreacted limiting reactant		0
								PMI Reaction	1.47972
								PMI reactants, reagents, catlyst	1.47454
								PMI reaction solvents	0.00517598
	Solvents (First Pass)							List solvents below
	Preferred solvents		water, EtOH, nBuOH, AcOipr, AcOnBu, PhOMe, MeOH, tBuOH, BnOH, ethylene glycol, acetone, MEK, MIBK, AcOEt, sulfolane					X
	Problematic solvents: (acceptable only if substitution does not offer advantages)		DMSO, cyclohexanone, DMPU, AcOH, Ac2O, Acetonitrile, AcOMe, THF, heptane, Me-cyclohexane, toluene, xylene, MTBE, cyclohexane, chlorobenzene, formic acid, pyridine, Me-THF
	Hazardous solvents: These solvents have significant health and/or safety concerns.		dioxane, pentane, TEA, diisopropyl ether, DME, DCM, DMF, DMA, NMP, methoxyethanol, hexane
	Highly hazardous solvents: The solvents which are agreed not to be used, even in screening		Et2O, Benzene, CCl4, chloroform, DCE, nitromethane, CS2, HMPA
	Catalyst/enzyme (First Pass)				Tick						Tick
	Catalyst or enzyme used, or reaction takes place without any catalyst/reagents.			Green Flag	X		Facile recovery of catalyst/enzyme			Green Flag	X
	Use of stoichiometric quantities of reagents			Amber Flag			catalyst/enzyme not recovered			Amber Flag
	Use of reagents in excess			Red Flag
	Critical elements
	Supply remaining	Flag colour	Note element
	5-50 years	Red Flag
	50-500 years	Amber Flag
	+500 years	Green Flag	X
	Energy (First Pass)			Tick						Tick
	Reaction run between 0 to 70oC		Green Flag	X		Reaction run at reflux			Red Flag
	Reaction run between -20 to 0 or 70 to 140oC		Amber Flag			Reaction run 5oC or more below the solvent boiling point			Green Flag	X
	Reaction run below -20 or above 140oC		Red Flag
	Batch/flow			Tick		Work Up				List
	Flow	Green Flag				quenching			Green Flag	/
	Batch	Amber Flag		X		filtration
						centrifugation
						crystallisation
						Low temperature distillation/evaporation/ sublimation (< 140 oC at atmospheric pressure)
						solvent exchange, quenching into aqueous solvent			Amber Flag	/
						chromatography/ion exchange			Red Flag	/
						high temperature distillation/evaporations/sublimation (> 140 oC at atmospheric pressure)
						multiple recrystallisation
								List substances and H-codes		List substances and H-codes		List substances and H-codes
	Health & safety*
		Red Flag		Amber Flag		Green Flag
	Highly explosive	H200, H201, H202, H203		H205, H220, H224		If no red or amber flagged H codes present then green flag						X
	Explosive thermal runaway	H230, H240, H250		H241								X
	Toxic	H300, H310, H330		H301, H311, H331,								X
	Long Term toxicity	H340, H350, H360, H370, H372		H341, H351, H361, H371, H373								X
	Environmental implications	H400, H410, H411, H420		H401, H412								X
	*From REACH registration dossiers notifications
	Use of chemicals of environmental concern					List substances of very high concern
	Chemical identified as Substances of Very High Concern by ChemSec which are utilised				Red Flag

## Sheet: Cinnamaldehyde 2
	Reactant (Limiting Reactant First)	Mass (g)	MW	Mol	Catalyst	Mass (g)	Reagent	Mass (g)	Reaction solvent	Volume (cm3)	Density (g ml-1)	Mass (g)
	Cynnamaldehyde	0.19824	132.16	0.0015	Zr(OR)4/support	0.3			2-propanol	30	0.785	23.55
				#DIV/0!								0
				#DIV/0!								0
				#DIV/0!								0
				#DIV/0!								0
				#DIV/0!								0
				#DIV/0!								0
	Total	0.19824	132.16			0.3		0				23.55
										Flag
								Yield	78.7856	78.7856					Mass	MW	Mol
								AE	69.7857				Product		0.15856	134.17	0.00118178
								RME	79.9839	OE	114.614				mass
								PMI total	151.666				Unreacted limiting reactant		0.03964
								PMI Reaction	151.666
								PMI reactants, reagents, catlyst	3.14228
								PMI reaction solvents	148.524
	Solvents (First Pass)							List solvents below
	Preferred solvents		water, EtOH, nBuOH, AcOipr, AcOnBu, PhOMe, MeOH, tBuOH, BnOH, ethylene glycol, acetone, MEK, MIBK, AcOEt, sulfolane					X
	Problematic solvents: (acceptable only if substitution does not offer advantages)		DMSO, cyclohexanone, DMPU, AcOH, Ac2O, Acetonitrile, AcOMe, THF, heptane, Me-cyclohexane, toluene, xylene, MTBE, cyclohexane, chlorobenzene, formic acid, pyridine, Me-THF
	Hazardous solvents: These solvents have significant health and/or safety concerns.		dioxane, pentane, TEA, diisopropyl ether, DME, DCM, DMF, DMA, NMP, methoxyethanol, hexane
	Highly hazardous solvents: The solvents which are agreed not to be used, even in screening		Et2O, Benzene, CCl4, chloroform, DCE, nitromethane, CS2, HMPA
	Catalyst/enzyme (First Pass)				Tick						Tick
	Catalyst or enzyme used, or reaction takes place without any catalyst/reagents.			Green Flag	X		Facile recovery of catalyst/enzyme			Green Flag
	Use of stoichiometric quantities of reagents			Amber Flag			catalyst/enzyme not recovered			Amber Flag	X
	Use of reagents in excess			Red Flag
	Critical elements
	Supply remaining	Flag colour	Note element
	5-50 years	Red Flag
	50-500 years	Amber Flag	X
	+500 years	Green Flag
	Energy (First Pass)			Tick						Tick
	Reaction run between 0 to 70oC		Green Flag			Reaction run at reflux			Red Flag	X
	Reaction run between -20 to 0 or 70 to 140oC		Amber Flag	X		Reaction run 5oC or more below the solvent boiling point			Green Flag
	Reaction run below -20 or above 140oC		Red Flag
	Batch/flow			Tick		Work Up				List
	Flow	Green Flag				quenching			Green Flag	/
	Batch	Amber Flag		X		filtration
						centrifugation
						crystallisation
						Low temperature distillation/evaporation/ sublimation (< 140 oC at atmospheric pressure)
						solvent exchange, quenching into aqueous solvent			Amber Flag	/
						chromatography/ion exchange			Red Flag	/
						high temperature distillation/evaporations/sublimation (> 140 oC at atmospheric pressure)
						multiple recrystallisation
								List substances and H-codes		List substances and H-codes		List substances and H-codes
	Health & safety*
		Red Flag		Amber Flag		Green Flag
	Highly explosive	H200, H201, H202, H203		H205, H220, H224		If no red or amber flagged H codes present then green flag						X
	Explosive thermal runaway	H230, H240, H250		H241								X
	Toxic	H300, H310, H330		H301, H311, H331,								X
	Long Term toxicity	H340, H350, H360, H370, H372		H341, H351, H361, H371, H373						X
	Environmental implications	H400, H410, H411, H420		H401, H412								X
	*From REACH registration dossiers notifications
	Use of chemicals of environmental concern					List substances of very high concern
	Chemical identified as Substances of Very High Concern by ChemSec which are utilised				Red Flag

## Sheet: Imidazopyridine 1
	Reactant (Limiting Reactant First)	Mass (g)	MW	Mol	Catalyst	Mass (g)	Reagent	Mass (g)	Reaction solvent	Volume (cm3)	Density (g ml-1)	Mass (g)
	Benzaldehyde	0.106	106.12	0.000998869	CuFeO2	0.00757			Citric acid / DMU (2:3)			2.5
	2-amino-5-bromo-6-methylpyridine	0.225	187.04	0.00120295								0
	Ethynylbenzene	0.153	102.13	0.00149809								0
				#DIV/0!								0
				#DIV/0!								0
				#DIV/0!								0
				#DIV/0!								0
	Total	0.484	395.29			0.00757		0				2.5
										Flag
								Yield	86.2382	86.2382					Mass	MW	Mol
								AE	78.5693				Product		0.325	377.29	0.000861406
								RME	67.1488	OE	85.4643				mass
								PMI total	9.20483				Unreacted limiting reactant		0
								PMI total with 6 solvent and catalyst recycling cycles (including yield reduction)	2.86099
								PMI Reaction	9.20483
								PMI reactants, reagents, catlyst	1.51252
								PMI reaction solvents	7.69231
	Solvents (First Pass)							List solvents below
	Preferred solvents		water, EtOH, nBuOH, AcOipr, AcOnBu, PhOMe, MeOH, tBuOH, BnOH, ethylene glycol, acetone, MEK, MIBK, AcOEt, sulfolane					X
	Problematic solvents: (acceptable only if substitution does not offer advantages)		DMSO, cyclohexanone, DMPU, AcOH, Ac2O, Acetonitrile, AcOMe, THF, heptane, Me-cyclohexane, toluene, xylene, MTBE, cyclohexane, chlorobenzene, formic acid, pyridine, Me-THF
	Hazardous solvents: These solvents have significant health and/or safety concerns.		dioxane, pentane, TEA, diisopropyl ether, DME, DCM, DMF, DMA, NMP, methoxyethanol, hexane
	Highly hazardous solvents: The solvents which are agreed not to be used, even in screening		Et2O, Benzene, CCl4, chloroform, DCE, nitromethane, CS2, HMPA
	Catalyst/enzyme (First Pass)				Tick						Tick
	Catalyst or enzyme used, or reaction takes place without any catalyst/reagents.			Green Flag	X		Facile recovery of catalyst/enzyme			Green Flag	X
	Use of stoichiometric quantities of reagents			Amber Flag			catalyst/enzyme not recovered			Amber Flag
	Use of reagents in excess			Red Flag
	Critical elements
	Supply remaining	Flag colour	Note element
	5-50 years	Red Flag
	50-500 years	Amber Flag	X
	+500 years	Green Flag
	Energy (First Pass)			Tick						Tick
	Reaction run between 0 to 70oC		Green Flag	X		Reaction run at reflux			Red Flag
	Reaction run between -20 to 0 or 70 to 140oC		Amber Flag			Reaction run 5oC or more below the solvent boiling point			Green Flag	X
	Reaction run below -20 or above 140oC		Red Flag
	Batch/flow			Tick		Work Up
	Flow	Green Flag				quenching			Green Flag
	Batch	Amber Flag		X		filtration
						centrifugation
						crystallisation
						Low temperature distillation/evaporation/ sublimation (< 140 oC at atmospheric pressure)
						solvent exchange, quenching into aqueous solvent			Amber Flag
						chromatography/ion exchange			Red Flag	X
						high temperature distillation/evaporations/sublimation (> 140 oC at atmospheric pressure)
						multiple recrystallisation
								List substances and H-codes		List substances and H-codes		List substances and H-codes
	Health & safety*
		Red Flag		Amber Flag		Green Flag
	Highly explosive	H200, H201, H202, H203		H205, H220, H224		If no red or amber flagged H codes present then green flag						X
	Explosive thermal runaway	H230, H240, H250		H241								X
	Toxic	H300, H310, H330		H301, H311, H331,								X
	Long Term toxicity	H340, H350, H360, H370, H372		H341, H351, H361, H371, H373				X
	Environmental implications	H400, H410, H411, H420		H401, H412				X
	*From REACH registration dossiers notifications
	Use of chemicals of environmental concern					List substances of very high concern
	Chemical identified as Substances of Very High Concern by ChemSec which are utilised				Red Flag

## Sheet: Imidazopyridine 2
	Reactant (Limiting Reactant First)	Mass (g)	MW	Mol	Catalyst	Mass (g)	Reagent	Mass (g)	Reaction solvent	Volume (cm3)	Density (g ml-1)	Mass (g)
	3-phenylpropanal	0.408	134.18	0.00304069			Acetic acid	0.365	Methanol	10	0.792	7.92
	2-amino-5-bromo-pyridine	0.526	173.01	0.00304029								0
	5-isocyano-1,2,3-trimethoxybenzene	0.587	193.2	0.0030383								0
				#DIV/0!								0
				#DIV/0!								0
				#DIV/0!								0
				#DIV/0!								0
	Total	1.521	500.39			0		0.365				7.92
										Flag
								Yield	87.5394	87.5394					Mass	MW	Mol
								AE	96.4008				Product		1.284	482.38	0.0026618
								RME	84.4181	OE	87.57				mass
								PMI total	7.63707				Unreacted limiting reactant		0
								PMI Reaction	7.63707
								PMI reactants, reagents, catlyst	1.46885
								PMI reaction solvents	6.16822
	Solvents (First Pass)							List solvents below
	Preferred solvents		water, EtOH, nBuOH, AcOipr, AcOnBu, PhOMe, MeOH, tBuOH, BnOH, ethylene glycol, acetone, MEK, MIBK, AcOEt, sulfolane					X
	Problematic solvents: (acceptable only if substitution does not offer advantages)		DMSO, cyclohexanone, DMPU, AcOH, Ac2O, Acetonitrile, AcOMe, THF, heptane, Me-cyclohexane, toluene, xylene, MTBE, cyclohexane, chlorobenzene, formic acid, pyridine, Me-THF
	Hazardous solvents: These solvents have significant health and/or safety concerns.		dioxane, pentane, TEA, diisopropyl ether, DME, DCM, DMF, DMA, NMP, methoxyethanol, hexane
	Highly hazardous solvents: The solvents which are agreed not to be used, even in screening		Et2O, Benzene, CCl4, chloroform, DCE, nitromethane, CS2, HMPA
	Catalyst/enzyme (First Pass)				Tick						Tick
	Catalyst or enzyme used, or reaction takes place without any catalyst/reagents.			Green Flag			Facile recovery of catalyst/enzyme			Green Flag	/
	Use of stoichiometric quantities of reagents			Amber Flag			catalyst/enzyme not recovered			Amber Flag	/
	Use of reagents in excess			Red Flag	X
	Critical elements
	Supply remaining	Flag colour	Note element
	5-50 years	Red Flag
	50-500 years	Amber Flag
	+500 years	Green Flag	X
	Energy (First Pass)			Tick						Tick
	Reaction run between 0 to 70oC		Green Flag	X		Reaction run at reflux			Red Flag
	Reaction run between -20 to 0 or 70 to 140oC		Amber Flag			Reaction run 5oC or more below the solvent boiling point			Green Flag	X
	Reaction run below -20 or above 140oC		Red Flag
	Batch/flow			Tick		Work Up
	Flow	Green Flag				quenching			Green Flag	X
	Batch	Amber Flag		X		filtration
						centrifugation
						crystallisation
						Low temperature distillation/evaporation/ sublimation (< 140 oC at atmospheric pressure)
						solvent exchange, quenching into aqueous solvent			Amber Flag
						chromatography/ion exchange			Red Flag
						high temperature distillation/evaporations/sublimation (> 140 oC at atmospheric pressure)
						multiple recrystallisation
								List substances and H-codes		List substances and H-codes		List substances and H-codes
	Health & safety*
		Red Flag		Amber Flag		Green Flag
	Highly explosive	H200, H201, H202, H203		H205, H220, H224		If no red or amber flagged H codes present then green flag						X
	Explosive thermal runaway	H230, H240, H250		H241								X
	Toxic	H300, H310, H330		H301, H311, H331,						X
	Long Term toxicity	H340, H350, H360, H370, H372		H341, H351, H361, H371, H373				X
	Environmental implications	H400, H410, H411, H420		H401, H412								X
	*From REACH registration dossiers notifications
	Use of chemicals of environmental concern					List substances of very high concern
	Chemical identified as Substances of Very High Concern by ChemSec which are utilised				Red Flag
